# Supplementary material for: Label-Free Quantitative Proteomics Analysis of Nasal Lavage Fluid in Chronic Rhinosinusitis with Nasal Polyposis
Source: Biology (Basel). 2024 Oct 30;13(11):887. doi: 10.3390/biology13110887 (PMC11591906; doi:10.3390/biology13110887)
Supplement: Supplementary file 1 [file biology-13-00887-s001.zip]

Archive with 2 entries (2 files):
- Supplementary data2.pdf
- Supplemetary data 1.xlsx
