# Supplementary material for: Label-Free Quantitative Proteomics Analysis of Nasal Lavage Fluid in Chronic Rhinosinusitis with Nasal Polyposis
Source: Biology (Basel). 2024 Oct 30;13(11):887. doi: 10.3390/biology13110887 (PMC11591906; doi:10.3390/biology13110887)
Supplement: Supplementary file 1 [file biology-13-00887-s001.zip › Supplemetary data 1.xlsx]

## Sheet: Sheet1
	Accession	Description	Coverage [%]	Abundance Ratio: (CRSwNP) / (CONTROL) calculated	UPREGULATED/DOWNREGULATED	Abundance Ratio (log2): (CRSwNP) / (CONTROL)	Abundance Ratio P-Value: (CRSwNP) / (CONTROL)	Abundance Ratio Adj. P-Value: (CRSwNP) / (CONTROL)	Sum PEP Score	Coverage [%]	# Peptides	# PSMs	# Protein Unique Peptides	# Unique Peptides	# AAs	MW [kDa]	Abundance Ratio Variability [%]: (CRSwNP) / (CONTROL)	Abundances (Grouped): CONTROL	Abundances (Grouped): CRSwNP	Abundances (Grouped) CV [%]: CONTROL	Abundances (Grouped) CV [%]: CRSwNP	# Protein Groups	Modifications
1	Q6NUJ1	Proactivator polypeptide-like 1 OS=Homo sapiens OX=9606 GN=PSAPL1 PE=2 SV=2	2	-20	DOWN	-4.33	0.00307836	0.0351557	1.711	2	1	1	1	1	521	56.6	119.97	83185.9	4129.69	93.44	59.15	1
2	Q8TD33	Secretoglobin family 1C member 1 OS=Homo sapiens OX=9606 GN=SCGB1C1 PE=3 SV=2	40	-18.5185	DOWN	-4.22	0.00276391	0.0319461	18.146	40	4	22	1	4	95	10.4	147	1.6358e+06	179758	209.05	180.73	1
3	Q9NX62	Golgi-resident adenosine 3',5'-bisphosphate 3'-phosphatase OS=Homo sapiens OX=9606 GN=BPNT2 PE=1 SV=1	9	-17.8571	DOWN	-4.16	0.00324536	0.0364035	1.872	9	1	1	1	1	359	38.7	0	434996	24389.9			1
4	Q01581	Hydroxymethylglutaryl-CoA synthase, cytoplasmic OS=Homo sapiens OX=9606 GN=HMGCS1 PE=1 SV=2	3	-17.5439	DOWN	-4.13	0.00351064	0.0391009	2.374	3	1	1	1	1	520	57.3	139.49	245312	9782.07	89.87	179.05	1
5	Q14141	Septin-6 OS=Homo sapiens OX=9606 GN=SEPTIN6 PE=1 SV=4	6	-16.3934	DOWN	-4.03	0.00455383	0.0489886	11.396	6	3	13	0	2	434	49.7	134.86	1.08474e+06	49129	89.15	155.34	1
6	Q9P2S5	WD repeat-containing protein WRAP73 OS=Homo sapiens OX=9606 GN=WRAP73 PE=1 SV=1	2	-16.3934	DOWN	-4.03	0.00455009	0.0489886	2.117	2	1	5	1	1	460	51.6	133.57	256348	22435	100.82	135.1	1
7	Q03113	Guanine nucleotide-binding protein subunit alpha-12 OS=Homo sapiens OX=9606 GN=GNA12 PE=1 SV=4	4	-15.873	DOWN	-3.99	0.00704536	0.0711515	9.158	4	2	23	1	1	381	44.3	102.94	93194.9	9832.36	84.27	110.59	1
8	Q15828	Cystatin-M OS=Homo sapiens OX=9606 GN=CST6 PE=1 SV=1	13	-15.873	DOWN	-3.98	0.00533396	0.0562295	2.877	13	1	1	1	1	149	16.5	100.87	157491	9980.25	114.84		1
9	O75888	Tumor necrosis factor ligand superfamily member 13 OS=Homo sapiens OX=9606 GN=TNFSF13 PE=1 SV=1	21	-15.1515	DOWN	-3.91	0.00620284	0.0649547	14.375	21	4	5	4	4	250	27.4	109.81	671589	42913.2	82.67	191.84	1
10	P62263	Small ribosomal subunit protein uS11 OS=Homo sapiens OX=9606 GN=RPS14 PE=1 SV=3	15	-14.9254	DOWN	-3.89	0.00657726	0.0681958	4.529	15	1	2	1	1	151	16.3	130.13	415668	28057.3	54.41	114.97	1
11	Q14642	Inositol polyphosphate-5-phosphatase A OS=Homo sapiens OX=9606 GN=INPP5A PE=1 SV=1	2	-14.9254	DOWN	-3.91	0.0063089	0.0658465	1.435	2	1	1	1	1	412	47.8	116.28	180323	19275.2	79.36	79.73	1
12	P16402	Histone H1.3 OS=Homo sapiens OX=9606 GN=H1-3 PE=1 SV=2	33	-14.7059	DOWN	-3.88	0.00674041	0.0689798	63.754	33	11	57	2	2	221	22.3	131.89	1.7158e+06	106437	60.74	155.33	1	Met-loss+Acetyl [N-Term]
13	Q9Y2A7	Nck-associated protein 1 OS=Homo sapiens OX=9606 GN=NCKAP1 PE=1 SV=1	1	-14.7059	DOWN	-3.88	0.00674027	0.0689798	1.693	1	1	1	1	1	1128	128.7	94.09	279192	18971.2		143.66	1
14	Q86UX2	Inter-alpha-trypsin inhibitor heavy chain H5 OS=Homo sapiens OX=9606 GN=ITIH5 PE=2 SV=2	1	-14.7059	DOWN	-3.87	0.00686382	0.0700154	1.491	1	1	1	1	1	942	104.5	112.7	224536	15333		108.6	1
15	Q8NHQ9	ATP-dependent RNA helicase DDX55 OS=Homo sapiens OX=9606 GN=DDX55 PE=1 SV=3	1	-14.2857	DOWN	-3.83	0.00757374	0.075739	1.777	1	1	1	1	1	600	68.5	145.54	743716	31924.1	99.99	163.4	1
16	P01763	Immunoglobulin heavy variable 3-48 OS=Homo sapiens OX=9606 GN=IGHV3-48 PE=1 SV=2	60	-13.8889	DOWN	-3.81	0.00812527	0.0807913	39.36	60	5	75	2	2	117	12.8	136.27	1.30005e+06	131679	85.63	58.51	1
17	P80748	Immunoglobulin lambda variable 3-21 OS=Homo sapiens OX=9606 GN=IGLV3-21 PE=1 SV=2	49	-13.8889	DOWN	-3.79	0.00835666	0.0820567	34.26	49	3	32	1	1	117	12.4	142.81	389298	31793.6	107.02	193.86	1
18	P14555	Phospholipase A2, membrane associated OS=Homo sapiens OX=9606 GN=PLA2G2A PE=1 SV=2	28	-13.5135	DOWN	-3.75	0.00931763	0.0900895	35.416	28	5	26	5	5	144	16.1	146.91	3.12235e+06	43286.2	133.98	193.78	1
19	Q9BTT6	Leucine-rich repeat-containing protein 1 OS=Homo sapiens OX=9606 GN=LRRC1 PE=1 SV=1	2	-13.5135	DOWN	-3.76	0.00917275	0.0889616	3.697	2	1	1	1	1	524	59.2	0	205122	15178.9			1
20	Q30154	HLA class II histocompatibility antigen, DR beta 5 chain OS=Homo sapiens OX=9606 GN=HLA-DRB5 PE=1 SV=1	25	-13.1579	DOWN	-3.72	0.011736	0.110095	12.503	25	3	3	0	2	266	30	98.72	144191	6404.69	115.98	159.87	1
21	A0A0C4DH43	Immunoglobulin heavy variable 2-70D OS=Homo sapiens OX=9606 GN=IGHV2-70D PE=3 SV=1	36	-12.6582	DOWN	-3.65	0.0117743	0.110126	15.943	36	3	20	2	3	119	13.3	147.09	4562050	434106	161.04	147.5	1
22	P01721	Immunoglobulin lambda variable 6-57 OS=Homo sapiens OX=9606 GN=IGLV6-57 PE=1 SV=2	17	-12.5	DOWN	-3.64	0.0122563	0.113623	7.351	17	1	7	1	1	117	12.6	104.08	1117226	89812.4	38.92	91.87	1
23	O15347	High mobility group protein B3 OS=Homo sapiens OX=9606 GN=HMGB3 PE=1 SV=4	7	-12.5	DOWN	-3.65	0.011831	0.110329	3.138	7	1	2	1	1	200	23	123.04	219760	19884.8	87.63	151.26	1
24	Q9BQA9	Cytochrome b-245 chaperone 1 OS=Homo sapiens OX=9606 GN=CYBC1 PE=1 SV=1	11	-12.1951	DOWN	-3.6	0.0132274	0.1205	7.535	11	2	3	2	2	187	20.8	132.49	463345	26555.9	84.46	142.66	1
25	P15559	NAD(P)H dehydrogenase [quinone] 1 OS=Homo sapiens OX=9606 GN=NQO1 PE=1 SV=1	8	-12.0482	DOWN	-3.6	0.0135015	0.122641	4.79	8	1	1	1	1	274	30.8	145.59	527067	43584.7	113.9	80.62	1
26	P01903	HLA class II histocompatibility antigen, DR alpha chain OS=Homo sapiens OX=9606 GN=HLA-DRA PE=1 SV=2	15	-11.9048	DOWN	-3.57	0.0142067	0.128677	21.016	15	3	7	2	3	254	28.6	135.58	1.6856e+06	29090.4	86.68	162.08	1
27	P15328	Folate receptor alpha OS=Homo sapiens OX=9606 GN=FOLR1 PE=1 SV=3	17	-11.7647	DOWN	-3.56	0.0146634	0.131304	14.243	17	4	12	4	4	257	29.8	146.48	612431	35086.6	120.92	101.09	1
28	Q16186	Proteasomal ubiquitin receptor ADRM1 OS=Homo sapiens OX=9606 GN=ADRM1 PE=1 SV=2	1	-11.6279	DOWN	-3.54	0.0228164	0.184793	2.049	1	1	1	1	1	407	42.1	194.02	61687.9	5304.93		112.37	1
29	O60938	Keratocan OS=Homo sapiens OX=9606 GN=KERA PE=1 SV=1	2	-11.6279	DOWN	-3.54	0.0154625	0.136904	1.856	2	1	4	1	1	352	40.5	141.76	1.0254e+06	66305.6	112.82	177.96	1
30	Q9HCU4	Cadherin EGF LAG seven-pass G-type receptor 2 OS=Homo sapiens OX=9606 GN=CELSR2 PE=1 SV=1	1	-11.4943	DOWN	-3.53	0.0158746	0.139767	3.704	1	1	7	1	1	2923	317.3	131.99	1.09971e+06	73256.5	94.92	183.54	1
31	Q9H0B8	Cysteine-rich secretory protein LCCL domain-containing 2 OS=Homo sapiens OX=9606 GN=CRISPLD2 PE=2 SV=1	2	-11.3636	DOWN	-3.51	0.0187181	0.160106	2.055	2	1	1	1	1	497	55.9	84.58	132097	11621.7	126.74	120.53	1
32	Q9NX08	COMM domain-containing protein 8 OS=Homo sapiens OX=9606 GN=COMMD8 PE=1 SV=1	13	-11.236	DOWN	-3.49	0.017239	0.149689	4.078	13	1	1	1	1	183	21.1	130.87	1.17014e+06	97812.6	119.77	101.23	1
33	Q14444	Caprin-1 OS=Homo sapiens OX=9606 GN=CAPRIN1 PE=1 SV=2	3	-11.236	DOWN	-3.49	0.0172263	0.149689	3.593	3	1	1	1	1	709	78.3	19.8	646431	57480.3		18.72	1
34	P00441	Superoxide dismutase [Cu-Zn] OS=Homo sapiens OX=9606 GN=SOD1 PE=1 SV=2	9	-10.989	DOWN	-3.46	0.0186702	0.160106	6.438	9	1	2	1	1	154	15.9	346.22	190412	17350.5	113.78		1
35	Q9NT22	EMILIN-3 OS=Homo sapiens OX=9606 GN=EMILIN3 PE=1 SV=2	2	-10.8696	DOWN	-3.45	0.0191384	0.163039	1.629	2	1	1	1	1	766	82.6	57.14	382766	35143.3	82.6	78.37	1
36	P04233	HLA class II histocompatibility antigen gamma chain OS=Homo sapiens OX=9606 GN=CD74 PE=1 SV=3	8	-10.7527	DOWN	-3.42	0.0201292	0.1701	28.212	8	3	4	3	3	296	33.5	119.63	84626	121537	129.95	145.87	1
37	Q9P258	Protein RCC2 OS=Homo sapiens OX=9606 GN=RCC2 PE=1 SV=2	22	-10.4167	DOWN	-3.39	0.0218676	0.181386	36.082	22	7	14	7	7	522	56	128	1.43772e+06	122102	98.23	202.2	1
38	Q14574	Desmocollin-3 OS=Homo sapiens OX=9606 GN=DSC3 PE=1 SV=3	8	-10.3093	DOWN	-3.37	0.0227781	0.184793	17.313	8	4	4	3	3	896	99.9	86.42	257565	12984	106.65	75.47	1
39	Q8NES3	Beta-1,3-N-acetylglucosaminyltransferase lunatic fringe OS=Homo sapiens OX=9606 GN=LFNG PE=1 SV=2	8	-10.3093	DOWN	-3.37	0.022828	0.184793	15.078	8	4	4	4	4	379	41.7	70.7	95642.8	111095	155.68	73.74	1
40	Q04609	Glutamate carboxypeptidase 2 OS=Homo sapiens OX=9606 GN=FOLH1 PE=1 SV=1	1	-10.3093	DOWN	-3.37	0.0225244	0.184543	2.366	1	1	1	0	1	750	84.3	118.45	353796	26764.8	74.62	74.89	1
41	Q9UKQ9	Kallikrein-9 OS=Homo sapiens OX=9606 GN=KLK9 PE=2 SV=1	16	-10.2041	DOWN	-3.34	0.0282556	0.220729	12.924	16	3	5	3	3	250	27.5	92.44	48838.6	71082.5	166.57	83.39	1
42	Q5T750	Protein KPLCE OS=Homo sapiens OX=9606 GN=KPLCE PE=1 SV=1	3	-10.101	DOWN	-3.34	0.0241106	0.193561	3.278	3	1	7	1	1	250	26.2	145.67	1.09502e+06	84375.3	87.54	133.9	1
43	Q96T60	Bifunctional polynucleotide phosphatase/kinase OS=Homo sapiens OX=9606 GN=PNKP PE=1 SV=1	3	-10	DOWN	-3.32	0.0254824	0.203343	3.783	3	1	1	1	1	521	57	185.96	185828	18656.1		110.58	1
44	P21266	Glutathione S-transferase Mu 3 OS=Homo sapiens OX=9606 GN=GSTM3 PE=1 SV=3	33	-9.61538	DOWN	-3.27	0.0391318	0.279058	26.339	33	6	6	5	5	225	26.5	144.34	52828.5	27240.3	183.42	72.21	1	Met-loss+Acetyl [N-Term]
45	Q15772	Striated muscle preferentially expressed protein kinase OS=Homo sapiens OX=9606 GN=SPEG PE=1 SV=4	0	-9.61538	DOWN	-3.27	0.0282914	0.220729	1.596	0	1	1	0	1	3267	354.1	138.71	250347	35449.4	125.58	104.03	1
46	Q9Y613	FH1/FH2 domain-containing protein 1 OS=Homo sapiens OX=9606 GN=FHOD1 PE=1 SV=3	1	-9.52381	DOWN	-3.25	0.0293716	0.228591	1.684	1	1	2	1	1	1164	126.5	115.92	1.21926e+06	144007	80.97	148.53	1
47	Q4G0F5	Vacuolar protein sorting-associated protein 26B OS=Homo sapiens OX=9606 GN=VPS26B PE=1 SV=2	4	-9.34579	DOWN	-3.22	0.031474	0.240196	4.829	4	1	2	1	1	336	39.1	172.72	563043	60511.9	6.7	94.99	1
48	O60832	H/ACA ribonucleoprotein complex subunit DKC1 OS=Homo sapiens OX=9606 GN=DKC1 PE=1 SV=3	4	-9.34579	DOWN	-3.23	0.0387672	0.2779	3.939	4	1	1	1	1	514	57.6	205.51	94809.2	10113.4	114.69		1
49	Q14508	WAP four-disulfide core domain protein 2 OS=Homo sapiens OX=9606 GN=WFDC2 PE=1 SV=2	39	-9.25926	DOWN	-3.21	0.0316864	0.240196	24.635	39	3	10	3	3	124	13	120.67	692501	54326.4	148.95	106.98	1
50	P00846	ATP synthase subunit a OS=Homo sapiens OX=9606 GN=MT-ATP6 PE=1 SV=1	4	-9.25926	DOWN	-3.22	0.0315182	0.240196	3.357	4	1	1	1	1	226	24.8	134.06	949441	45057	98.66	112.08	1
51	P42167	Lamina-associated polypeptide 2, isoforms beta/gamma OS=Homo sapiens OX=9606 GN=TMPO PE=1 SV=2	9	-9.17431	DOWN	-3.2	0.032419	0.243078	14.355	9	3	4	0	3	454	50.6	116.47	675738	35920.9	105.71	142.95	1	Met-loss [N-Term]
52	Q14525	Keratin, type I cuticular Ha3-II OS=Homo sapiens OX=9606 GN=KRT33B PE=1 SV=3	26	-9.09091	DOWN	-3.19	0.0334229	0.248465	48.604	26	8	64	1	1	404	46.2	123.92	373007	22724.5	124.01	127.65	1
53	P35321	Cornifin-A OS=Homo sapiens OX=9606 GN=SPRR1A PE=1 SV=2	62	-9.09091	DOWN	-3.18	0.0340348	0.251236	16.995	62	4	21	1	1	89	9.9	100.78	310701	23147.3	37.49	168.55	1
54	Q8TE73	Dynein axonemal heavy chain 5 OS=Homo sapiens OX=9606 GN=DNAH5 PE=1 SV=3	0	-9.00901	DOWN	-3.17	0.0350532	0.256948	4.039	0	2	4	2	2	4624	528.7	139.03	1.62893e+06	47058.2	98.74	146.67	1
55	Q969H8	Myeloid-derived growth factor OS=Homo sapiens OX=9606 GN=MYDGF PE=1 SV=1	5	-9.00901	DOWN	-3.17	0.0346867	0.254855	2.922	5	1	4	1	1	173	18.8	140.65	558284	35984.7	118.58	169.96	1
56	O95168	NADH dehydrogenase [ubiquinone] 1 beta subcomplex subunit 4 OS=Homo sapiens OX=9606 GN=NDUFB4 PE=1 SV=3	8	-9.00901	DOWN	-3.18	0.0342995	0.252598	2.404	8	1	1	1	1	129	15.2	139.8	179967	12069.3	90.65	124.2	1
57	P46776	Large ribosomal subunit protein uL15 OS=Homo sapiens OX=9606 GN=RPL27A PE=1 SV=2	7	-8.92857	DOWN	-3.15	0.0360148	0.262775	3.162	7	1	1	1	1	148	16.6	110.12	199991	20405.1	87.11	93.48	1
58	P12109	Collagen alpha-1(VI) chain OS=Homo sapiens OX=9606 GN=COL6A1 PE=1 SV=3	8	-8.77193	DOWN	-3.13	0.0374487	0.271784	16.313	8	5	6	5	5	1028	108.5	92.95	595040	138640		97.84	1
59	Q9NZ45	CDGSH iron-sulfur domain-containing protein 1 OS=Homo sapiens OX=9606 GN=CISD1 PE=1 SV=1	26	-8.77193	DOWN	-3.13	0.0375082	0.271784	5.034	26	2	2	2	2	108	12.2	117.67	214255	29602.9	80.35	110.27	1
60	Q9Y6R7	IgGFc-binding protein OS=Homo sapiens OX=9606 GN=FCGBP PE=1 SV=3	40	-8.69565	DOWN	-3.12	0.0387932	0.2779	989.155	40	98	553	98	98	5405	571.6	147.74	772090	4.21866e+06	230.08	159.62	1
61	Q6UXI9	Nephronectin OS=Homo sapiens OX=9606 GN=NPNT PE=2 SV=3	2	-8.69565	DOWN	-3.13	0.0381228	0.275218	4.205	2	1	1	1	1	565	61.9	44.93	300421	34408.3		41.01	1
62	P34096	Ribonuclease 4 OS=Homo sapiens OX=9606 GN=RNASE4 PE=1 SV=3	47	-8.62069	DOWN	-3.1	0.0398925	0.283067	35.673	47	8	21	8	8	147	16.8	144.78	218424	258948	133.48	110.73	1
63	P01699	Immunoglobulin lambda variable 1-44 OS=Homo sapiens OX=9606 GN=IGLV1-44 PE=1 SV=2	43	-8.54701	DOWN	-3.1	0.0402426	0.284405	20.967	43	3	14	1	1	117	12.2	116.18	634173	85294.4	72.33	186.24	1
64	O14638	Ectonucleotide pyrophosphatase/phosphodiesterase family member 3 OS=Homo sapiens OX=9606 GN=ENPP3 PE=1 SV=2	5	-8.54701	DOWN	-3.09	0.0409474	0.288739	9.16	5	3	3	3	3	875	100.1	125.86	666891	57012	94.25	103.39	1
65	O00592	Podocalyxin OS=Homo sapiens OX=9606 GN=PODXL PE=1 SV=2	2	-8.40336	DOWN	-3.07	0.0494793	0.327764	1.569	2	1	1	1	1	558	58.6	144.93	139806	15348.2	123.02	78.25	1
66	Q8WVM7	Cohesin subunit SA-1 OS=Homo sapiens OX=9606 GN=STAG1 PE=1 SV=3	1	-8.33333	DOWN	-3.06	0.0497084	0.327784	1.913	1	1	1	0	1	1258	144.3	117.12	142501	10860.9	99.32	147.56	1
67	Q9UHY7	Enolase-phosphatase E1 OS=Homo sapiens OX=9606 GN=ENOPH1 PE=1 SV=1	8	-8.13008	DOWN	-3.03	0.0466373	0.316131	3.28	8	1	1	1	1	261	28.9	26.29	683755	83901.3		24.69	1
68	Q7Z4F1	Low-density lipoprotein receptor-related protein 10 OS=Homo sapiens OX=9606 GN=LRP10 PE=1 SV=2	1	-8.13008	DOWN	-3.02	0.0469143	0.317326	1.939	1	1	2	1	1	713	76.1	143.23	238305	17532.4	91.99	129.17	1
69	Q9Y316	Protein MEMO1 OS=Homo sapiens OX=9606 GN=MEMO1 PE=1 SV=1	5	-8.06452	DOWN	-3.01	0.0481792	0.32322	4.603	5	1	1	1	1	297	33.7	43.84	316632	39295.4	72.65		1
70	P25788	Proteasome subunit alpha type-3 OS=Homo sapiens OX=9606 GN=PSMA3 PE=1 SV=2	5	-8.06452	DOWN	-3.01	0.0481958	0.32322	4.359	5	1	1	1	1	255	28.4	127.3	164358	16309.4	77.75	129.18	1
71	P39019	Small ribosomal subunit protein eS19 OS=Homo sapiens OX=9606 GN=RPS19 PE=1 SV=2	15	-8	DOWN	-3	0.0494973	0.327764	8.583	15	2	4	2	2	145	16.1	117.88	500203	36104.8	90.85	107.43	1
72	Q13586	Stromal interaction molecule 1 OS=Homo sapiens OX=9606 GN=STIM1 PE=1 SV=3	3	-8	DOWN	-3	0.0491478	0.327514	6.388	3	2	3	2	2	685	77.4	116.16	627228	92785.5	67.61	112.2	1
73	A0A075B6S5	Immunoglobulin kappa variable 1-27 OS=Homo sapiens OX=9606 GN=IGKV1-27 PE=3 SV=1	34	-7.93651	DOWN	-2.98	0.0508779	0.333404	27.198	34	3	69	1	1	117	12.7	122.42	937398	44480.2	62.4	156.56	1
74	P63313	Thymosin beta-10 OS=Homo sapiens OX=9606 GN=TMSB10 PE=1 SV=2	34	-7.93651	DOWN	-2.99	0.0504533	0.33131	1.829	34	1	1	1	1	44	5	120.59	298699	65103.4	107.68	134.56	1	Met-loss+Acetyl [N-Term]
75	P62834	Ras-related protein Rap-1A OS=Homo sapiens OX=9606 GN=RAP1A PE=1 SV=1	56	-7.87402	DOWN	-2.98	0.0513819	0.334619	90.172	56	12	53	1	1	184	21	139.12	209109	15046.6	120.32	146.08	1
76	Q9NYP7	Very long chain fatty acid elongase 5 OS=Homo sapiens OX=9606 GN=ELOVL5 PE=1 SV=1	4	-7.87402	DOWN	-2.98	0.0512612	0.334525	4.308	4	1	2	1	1	299	35.3	139.57	391092	34075.6	95.43	135.37	1	Acetyl [N-Term]
77	Q70Z35	Phosphatidylinositol 3,4,5-trisphosphate-dependent Rac exchanger 2 protein OS=Homo sapiens OX=9606 GN=PREX2 PE=1 SV=1	0	-7.87402	DOWN	-2.97	0.0516738	0.335826	1.722	0	1	1	1	1	1606	182.5	75.23	341754	46793.3	56.02	70.64	1
78	P53999	Activated RNA polymerase II transcriptional coactivator p15 OS=Homo sapiens OX=9606 GN=SUB1 PE=1 SV=3	30	-7.8125	DOWN	-2.96	0.0530729	0.340595	11.505	30	3	8	3	3	127	14.4	126.31	662676	87811.9	115.4	149.11	1
79	Q13421	Mesothelin OS=Homo sapiens OX=9606 GN=MSLN PE=1 SV=2	45	-7.75194	DOWN	-2.95	0.053739	0.340815	199.064	45	27	157	27	27	630	68.9	147.4	489958	1.13175e+06	149.61	133.31	1
80	O43790	Keratin, type II cuticular Hb6 OS=Homo sapiens OX=9606 GN=KRT86 PE=1 SV=1	21	-7.75194	DOWN	-2.95	0.0540866	0.341549	44.555	21	10	28	0	2	486	53.5	89.35	496558	57885.7	93.77	42.73	1
81	E5RIL1	Uroplakin-3b-like protein 2 OS=Homo sapiens OX=9606 GN=UPK3BL2 PE=3 SV=2	14	-7.75194	DOWN	-2.96	0.0533801	0.340595	13.987	14	3	8	3	3	263	28.4	141	275852	40153.9	123.08	151.07	1
82	M0R2J8	Doublecortin domain-containing protein 1 OS=Homo sapiens OX=9606 GN=DCDC1 PE=1 SV=1	0	-7.75194	DOWN	-2.96	0.0535026	0.340687	1.778	0	1	4	1	1	1783	200.5	143.26	354264	37676.3	128.47	133.97	1
83	Q8NBJ4	Golgi membrane protein 1 OS=Homo sapiens OX=9606 GN=GOLM1 PE=1 SV=1	21	-7.69231	DOWN	-2.95	0.0545986	0.343502	33.252	21	7	18	7	7	401	45.3	119.05	605447	17937.1	116.4	128.17	1
84	Q15369	Elongin-C OS=Homo sapiens OX=9606 GN=ELOC PE=1 SV=1	38	2.927	UP	1.55	0.0537307	0.340815	8.168	38	3	4	3	3	112	12.5	134.32	9818.46	138957	156.06	92.14	1
85	Q96FZ7	Charged multivesicular body protein 6 OS=Homo sapiens OX=9606 GN=CHMP6 PE=1 SV=3	6	2.971	UP	1.57	0.0531673	0.340595	2.669	6	1	1	1	1	201	23.5	115.35	19688.8	75667.9	120.84	110.43	1
86	Q9UNN8	Endothelial protein C receptor OS=Homo sapiens OX=9606 GN=PROCR PE=1 SV=1	15	3.053	UP	1.61	0.0511613	0.334525	20.655	15	3	9	3	3	238	26.7	136.5	15338.3	70912.9	167.62	164.54	1
87	P02768	Albumin OS=Homo sapiens OX=9606 GN=ALB PE=1 SV=2	92	3.054	UP	1.61	0.0541797	0.341549	1787.95	92	94	4667	94	94	609	69.3	147.65	2.40692e+07	5.90133e+08	190.11	163.12	1
88	P51114	RNA-binding protein FXR1 OS=Homo sapiens OX=9606 GN=FXR1 PE=1 SV=3	2	3.068	UP	1.62	0.0520713	0.336701	5.321	2	1	3	1	1	621	69.7	113.57	36152.7	130988	109.03	56.09	1
89	Q9NVR2	Integrator complex subunit 10 OS=Homo sapiens OX=9606 GN=INTS10 PE=1 SV=2	1	3.072	UP	1.62	0.0532733	0.340595	1.441	1	1	3	1	1	710	82.2	146.78	70673.5	271333	160.35	126.45	1
90	Q8WWN8	Arf-GAP with Rho-GAP domain, ANK repeat and PH domain-containing protein 3 OS=Homo sapiens OX=9606 GN=ARAP3 PE=1 SV=1	2	3.08	UP	1.62	0.0463458	0.315672	4.733	2	2	5	2	2	1544	169.7	141.15	36469.2	112340	165.72	202.94	1
91	P22680	Cytochrome P450 7A1 OS=Homo sapiens OX=9606 GN=CYP7A1 PE=1 SV=2	5	3.09	UP	1.63	0.0524085	0.337126	2.519	5	1	4	1	1	504	57.6	145.37	205356	851736	137.44	126.73	1
92	Q8TDL5	BPI fold-containing family B member 1 OS=Homo sapiens OX=9606 GN=BPIFB1 PE=1 SV=1	89	3.094	UP	1.63	0.0522356	0.336701	765.62	89	42	1881	39	42	484	52.4	148.15	5.26407e+06	1.8439e+08	195.12	141.39	1
93	P35754	Glutaredoxin-1 OS=Homo sapiens OX=9606 GN=GLRX PE=1 SV=2	75	3.094	UP	1.63	0.0522135	0.336701	49.007	75	6	20	6	6	106	11.8	142.05	92388.6	684070	214.2	142.92	1
94	P22528	Cornifin-B OS=Homo sapiens OX=9606 GN=SPRR1B PE=1 SV=2	62	3.111	UP	1.64	0.0521741	0.336701	18.695	62	4	21	1	1	89	9.9	145.51	26992	43262.6	135.18	163.57	1
95	P08246	Neutrophil elastase OS=Homo sapiens OX=9606 GN=ELANE PE=1 SV=1	56	3.154	UP	1.66	0.0494742	0.327764	354.088	56	13	398	13	13	267	28.5	148.02	3.12967e+06	1.32826e+07	252.03	172.58	1
96	P68366	Tubulin alpha-4A chain OS=Homo sapiens OX=9606 GN=TUBA4A PE=1 SV=1	71	3.176	UP	1.67	0.0484858	0.323787	288.454	71	31	330	9	11	448	49.9	147.35	106138	1.78021e+06	207.2	127.2	1
97	P02788	Lactotransferrin OS=Homo sapiens OX=9606 GN=LTF PE=1 SV=6	93	3.197	UP	1.68	0.047563	0.320339	1610.94	93	114	4947	114	114	710	78.1	148.15	3.01777e+07	4.64511e+08	181.85	154.1	1
98	B9A064	Immunoglobulin lambda-like polypeptide 5 OS=Homo sapiens OX=9606 GN=IGLL5 PE=1 SV=2	51	3.204	UP	1.68	0.0472793	0.31911	167.754	51	14	604	2	8	214	23	147.39	130857	2.52111e+06	192.44	162.9	1
99	P05386	Large ribosomal subunit protein P1 OS=Homo sapiens OX=9606 GN=RPLP1 PE=1 SV=1	81	3.225	UP	1.69	0.0463883	0.315672	35.705	81	4	22	4	4	114	11.5	147.59	296217	854923	245.69	117.72	1	Met-loss+Acetyl [N-Term]
100	Q9UGM5	Fetuin-B OS=Homo sapiens OX=9606 GN=FETUB PE=1 SV=2	15	3.227	UP	1.69	0.0390435	0.279058	20.402	15	4	7	4	4	382	42	144.27	21708.7	100193	186.76	172.06	1
101	O15389	Sialic acid-binding Ig-like lectin 5 OS=Homo sapiens OX=9606 GN=SIGLEC5 PE=1 SV=1	28	3.254	UP	1.7	0.0452264	0.309899	85.955	28	9	39	1	1	551	60.7	146.9	9407.34	187899	165.18	145.01	1
102	Q9BZF3	Oxysterol-binding protein-related protein 6 OS=Homo sapiens OX=9606 GN=OSBPL6 PE=1 SV=1	1	3.255	UP	1.7	0.0451763	0.309899	2.188	1	1	8	1	1	934	106.2	147.55	153323	499048	192.04	187.34	1
103	P29992	Guanine nucleotide-binding protein subunit alpha-11 OS=Homo sapiens OX=9606 GN=GNA11 PE=1 SV=2	27	3.267	UP	1.71	0.0383417	0.27592	40.229	27	7	27	1	2	359	42.1	117.4	42176	91225.6	125.31	73.55	1
104	P08311	Cathepsin G OS=Homo sapiens OX=9606 GN=CTSG PE=1 SV=2	64	3.279	UP	1.71	0.0442269	0.304374	279.725	64	24	499	24	24	255	28.8	147.84	497685	6.19625e+06	211.52	177.4	1
105	Q12904	Aminoacyl tRNA synthase complex-interacting multifunctional protein 1 OS=Homo sapiens OX=9606 GN=AIMP1 PE=1 SV=2	4	3.305	UP	1.72	0.0455621	0.311522	5.445	4	1	4	1	1	312	34.3	220.55	17060.3	41612.8	122.8	117.83	1
106	Q7L5Y9	E3 ubiquitin-protein transferase MAEA OS=Homo sapiens OX=9606 GN=MAEA PE=1 SV=1	4	3.316	UP	1.73	0.0442078	0.304374	2.248	4	1	4	1	1	396	45.3	147.94	15926.6	44753.4	208.3	180.24	1
107	Q92963	GTP-binding protein Rit1 OS=Homo sapiens OX=9606 GN=RIT1 PE=1 SV=1	5	3.322	UP	1.73	0.0504496	0.33131	3.394	5	1	1	1	1	219	25.1	135.59	9256.22	15899.5	158.61	117.03	1
108	Q9P000	COMM domain-containing protein 9 OS=Homo sapiens OX=9606 GN=COMMD9 PE=1 SV=2	9	3.353	UP	1.75	0.0414289	0.290186	19.388	9	1	3	1	1	198	21.8	121.42	261111	875530	52.27	94.05	1	Met-loss+Acetyl [N-Term]
109	Q86WG3	Caytaxin OS=Homo sapiens OX=9606 GN=ATCAY PE=1 SV=2	3	3.384	UP	1.76	0.0411744	0.289046	3.718	3	1	1	0	1	371	42.1	139.36	9806.5	57949.9	141.11	68.82	1
110	Q3LXA3	Triokinase/FMN cyclase OS=Homo sapiens OX=9606 GN=TKFC PE=1 SV=2	8	3.394	UP	1.76	0.0399635	0.283067	8.396	8	3	4	3	3	575	58.9	133.03	104398	244870	111.8	92.47	1
111	O94819	Kelch repeat and BTB domain-containing protein 11 OS=Homo sapiens OX=9606 GN=KBTBD11 PE=1 SV=1	9	3.407	UP	1.77	0.0395237	0.281216	8.016	9	3	6	3	3	623	65.7	144.73	71973.7	211679	174.07	111.42	1
112	Q8WVN6	Secreted and transmembrane protein 1 OS=Homo sapiens OX=9606 GN=SECTM1 PE=1 SV=2	13	3.476	UP	1.8	0.0307133	0.236118	12.491	13	2	3	2	2	248	27	129.75	21132.9	120059	138.95	131.4	1
113	Q6UX73	UPF0764 protein C16orf89 OS=Homo sapiens OX=9606 GN=C16orf89 PE=1 SV=2	3	3.485	UP	1.8	0.0417147	0.29154	5.455	3	1	2	1	1	402	45.4	177.79	8651.16	30145.6		136.16	1
114	P20339	Ras-related protein Rab-5A OS=Homo sapiens OX=9606 GN=RAB5A PE=1 SV=2	41	3.498	UP	1.81	0.0365499	0.266063	40.933	41	6	26	3	3	215	23.6	127.69	53283.3	773298	138.52	54.4	1
115	Q9H3P7	Golgi resident protein GCP60 OS=Homo sapiens OX=9606 GN=ACBD3 PE=1 SV=4	3	3.518	UP	1.81	0.0359397	0.262775	7.234	3	1	2	1	1	528	60.6	129.72	66039.2	332485	129.94	75.81	1
116	Q96BM9	ADP-ribosylation factor-like protein 8A OS=Homo sapiens OX=9606 GN=ARL8A PE=1 SV=1	42	3.562	UP	1.83	0.031701	0.240196	54.567	42	7	22	1	2	186	21.4	142.88	3626.95	87981.2	185.49	134.6	1
117	Q6XPR3	Repetin OS=Homo sapiens OX=9606 GN=RPTN PE=1 SV=1	4	3.6	UP	1.85	0.0335234	0.248625	7.997	4	2	3	2	2	784	90.7	144.66	36623.4	242311	141.85	117.17	1	Met-loss+Acetyl [N-Term]
118	Q9ULE0	Protein WWC3 OS=Homo sapiens OX=9606 GN=WWC3 PE=1 SV=4	1	3.608	UP	1.85	0.0332988	0.248127	1.789	1	1	1	1	1	1216	136.6	0	46235.1	166817			1
119	Q14108	Lysosome membrane protein 2 OS=Homo sapiens OX=9606 GN=SCARB2 PE=1 SV=2	6	3.609	UP	1.85	0.0332625	0.248127	5.873	6	2	3	2	2	478	54.3	79.92	53446.5	189015	76.19	52.05	1
120	Q8IUE6	Histone H2A type 2-B OS=Homo sapiens OX=9606 GN=H2AC21 PE=1 SV=3	40	3.638	UP	1.86	0.032467	0.243078	30.777	40	4	62	1	1	130	14	148.25	5309.79	182926	184.1	160.78	1
121	P14406	Cytochrome c oxidase subunit 7A2, mitochondrial OS=Homo sapiens OX=9606 GN=COX7A2 PE=1 SV=1	59	3.654	UP	1.87	0.0320314	0.241538	23.974	59	4	20	4	4	83	9.4	144.25	93852.4	375560	181	154.27	1
122	P11597	Cholesteryl ester transfer protein OS=Homo sapiens OX=9606 GN=CETP PE=1 SV=2	3	3.655	UP	1.87	0.0320103	0.241538	7.578	3	1	3	1	1	493	54.7	84.08	41363.3	151191		97.68	1
123	Q9Y5B9	FACT complex subunit SPT16 OS=Homo sapiens OX=9606 GN=SUPT16H PE=1 SV=1	2	3.669	UP	1.88	0.031641	0.240196	5.469	2	1	2	1	1	1047	119.8	62.83	41537.5	152407	118.05		1
124	Q8N6C8	Leukocyte immunoglobulin-like receptor subfamily A member 3 OS=Homo sapiens OX=9606 GN=LILRA3 PE=1 SV=3	13	3.747	UP	1.91	0.0296756	0.229822	24.133	13	3	11	2	2	439	47.4	67.37	171620	671838	7.22	50.96	1
125	Q7L1Q6	eIF5-mimic protein 2 OS=Homo sapiens OX=9606 GN=BZW1 PE=1 SV=1	22	3.749	UP	1.91	0.0296239	0.229822	18.097	22	5	8	5	5	419	48	143.57	68909.2	259907	195	136.11	1
126	Q86T26	Transmembrane protease serine 11B OS=Homo sapiens OX=9606 GN=TMPRSS11B PE=2 SV=3	3	3.782	UP	1.92	0.0309897	0.237663	2.993	3	1	1	1	1	416	46.3	133.55	15936.9	37403.3	86.59	111.12	1
127	Q9UM00	Calcium load-activated calcium channel OS=Homo sapiens OX=9606 GN=TMCO1 PE=1 SV=2	6	3.796	UP	1.92	0.0300585	0.232217	4.835	6	1	2	1	1	239	27.1	146.25	6901.99	52591.6	185.25	114.42	1
128	P0DP01	Immunoglobulin heavy variable 1-8 OS=Homo sapiens OX=9606 GN=IGHV1-8 PE=1 SV=1	22	3.8	UP	1.93	0.0260873	0.207645	13.674	22	2	20	1	1	117	13	146.81	24325.2	136090	192.48	150.98	1
129	O60716	Catenin delta-1 OS=Homo sapiens OX=9606 GN=CTNND1 PE=1 SV=1	5	3.837	UP	1.94	0.0275681	0.217237	9.253	5	3	7	3	3	968	108.1	134.79	85542	206212	153.65	116.39	1
130	Q14694	Ubiquitin carboxyl-terminal hydrolase 10 OS=Homo sapiens OX=9606 GN=USP10 PE=1 SV=2	1	3.847	UP	1.94	0.0301873	0.232641	1.553	1	1	1	1	1	798	87.1	122.43	10819.6	41620.5	123.34	23.73	1
131	Q8N159	N-acetylglutamate synthase, mitochondrial OS=Homo sapiens OX=9606 GN=NAGS PE=1 SV=1	4	3.85	UP	1.94	0.0272756	0.21547	1.545	4	1	1	1	1	534	58.1	115.22	66031.2	268591	145.09	68.85	1
132	Q9P260	RAB11-binding protein RELCH OS=Homo sapiens OX=9606 GN=RELCH PE=1 SV=2	2	3.875	UP	1.95	0.022245	0.184032	1.764	2	1	1	1	1	1216	134.5	145.46	25297.9	98036.4	188.75	50.97	1
133	Q92759	General transcription factor IIH subunit 4 OS=Homo sapiens OX=9606 GN=GTF2H4 PE=1 SV=1	5	3.923	UP	1.97	0.0214914	0.178736	1.664	5	1	1	1	1	462	52.2	134.64	26587.5	104303	146.07	32.28	1
134	P01861	Immunoglobulin heavy constant gamma 4 OS=Homo sapiens OX=9606 GN=IGHG4 PE=1 SV=2	61	3.954	UP	1.98	0.0250938	0.200751	322.732	61	21	933	13	13	396	43.8	146.82	1.28019e+06	9.97603e+06	212.91	210.35	1
135	Q53EL9	Seizure protein 6 homolog OS=Homo sapiens OX=9606 GN=SEZ6 PE=1 SV=2	1	4.003	UP	2	0.0241337	0.193561	2.562	1	1	1	1	1	994	107.4	231.09	39974.8	160020	123.46	19.45	1
136	O75342	Arachidonate 12-lipoxygenase, 12R-type OS=Homo sapiens OX=9606 GN=ALOX12B PE=1 SV=1	15	4.008	UP	2	0.0240462	0.193561	30.622	15	6	8	6	6	701	80.3	143.46	62413.9	161260	134.69	119.27	1
137	O95274	Ly6/PLAUR domain-containing protein 3 OS=Homo sapiens OX=9606 GN=LYPD3 PE=1 SV=2	6	4.072	UP	2.03	0.0228647	0.184793	7.504	6	1	1	1	1	346	35.9	39.75	53382.9	217355		36.63	1
138	Q9C037	E3 ubiquitin-protein ligase TRIM4 OS=Homo sapiens OX=9606 GN=TRIM4 PE=1 SV=2	2	4.082	UP	2.03	0.0226801	0.184793	2.25	2	1	6	1	1	500	57.4	147.92	30636.5	211144	191.05	157.98	1
139	P35613	Basigin OS=Homo sapiens OX=9606 GN=BSG PE=1 SV=2	7	4.09	UP	2.03	0.022541	0.184543	5.135	7	2	2	2	2	385	42.2	124.35	19160.8	218368	133.27	105.6	1
140	Q9P2E3	NFX1-type zinc finger-containing protein 1 OS=Homo sapiens OX=9606 GN=ZNFX1 PE=1 SV=2	0	4.091	UP	2.03	0.022512	0.184543	1.738	0	1	2	1	1	1918	220.1	147.44	19742.6	156482	176.89	187.32	1
141	Q6NT55	Ultra-long-chain fatty acid omega-hydroxylase OS=Homo sapiens OX=9606 GN=CYP4F22 PE=1 SV=1	2	4.111	UP	2.04	0.0196211	0.166252	3.724	2	1	1	1	1	531	61.9	130.23	18920.7	77786.2	49.35	110.92	1
142	Q9Y5R5	Doublesex- and mab-3-related transcription factor 2 OS=Homo sapiens OX=9606 GN=DMRT2 PE=1 SV=2	1	4.185	UP	2.07	0.0177156	0.152985	2.058	1	1	1	1	1	561	61.8	147.15	22166.5	92772	172.67	123.75	1
143	P01859	Immunoglobulin heavy constant gamma 2 OS=Homo sapiens OX=9606 GN=IGHG2 PE=1 SV=3	56	4.196	UP	2.07	0.0207546	0.173524	339.337	56	19	1603	9	9	395	43.8	147.36	989441	2.71573e+07	237.92	157.11	1
144	Q6FI13	Histone H2A type 2-A OS=Homo sapiens OX=9606 GN=H2AC18 PE=1 SV=3	63	4.224	UP	2.08	0.0203202	0.170798	121.987	63	9	270	0	3	130	14.1	148	66182	1.04062e+06	204.75	179.9	1
145	Q7Z3J2	VPS35 endosomal protein-sorting factor-like OS=Homo sapiens OX=9606 GN=VPS35L PE=1 SV=2	1	4.275	UP	2.1	0.019544	0.166045	5.941	1	1	1	1	1	963	109.5	120.82	42254.9	180630	115.68	88.08	1
146	P07437	Tubulin beta chain OS=Homo sapiens OX=9606 GN=TUBB PE=1 SV=2	85	4.33	UP	2.11	0.0187433	0.160106	347.095	85	33	392	6	6	444	49.6	146.89	87840.1	1.55085e+06	192.52	131.76	1
147	A0A075B6H7	Probable non-functional immunoglobulin kappa variable 3-7 OS=Homo sapiens OX=9606 GN=IGKV3-7 PE=1 SV=1	42	4.429	UP	2.15	0.0174036	0.150704	15.991	42	3	71	2	3	116	12.8	147.77	152391	2.23393e+06	151.77	146.69	1
148	Q5HYI8	Rab-like protein 3 OS=Homo sapiens OX=9606 GN=RABL3 PE=1 SV=1	8	4.469	UP	2.16	0.0168201	0.14727	3.774	8	2	2	2	2	236	26.4	145.83	23348.9	59084.7	186.44	130.14	1
149	Q96M91	Cilia- and flagella-associated protein 53 OS=Homo sapiens OX=9606 GN=CFAP53 PE=1 SV=2	1	4.542	UP	2.18	0.0160004	0.140483	1.792	1	1	1	1	1	514	61.8	147.71	71277.9	283229	163.35	147.84	1
150	Q562R1	Beta-actin-like protein 2 OS=Homo sapiens OX=9606 GN=ACTBL2 PE=1 SV=2	52	4.554	UP	2.19	0.0158647	0.139767	215.182	52	18	483	6	6	376	42	148.17	819894	1.15734e+07	201.87	144.94	1
151	P05161	Ubiquitin-like protein ISG15 OS=Homo sapiens OX=9606 GN=ISG15 PE=1 SV=5	5	4.556	UP	2.19	0.0125663	0.115816	3.914	5	1	1	1	1	165	17.9	0	25658.3	116895			1
152	P43307	Translocon-associated protein subunit alpha OS=Homo sapiens OX=9606 GN=SSR1 PE=1 SV=3	5	4.585	UP	2.2	0.0126799	0.116522	13.537	5	1	6	1	1	286	32.2	144.75	24675.6	97044.5	146.8	193.04	1
153	P02655	Apolipoprotein C-II OS=Homo sapiens OX=9606 GN=APOC2 PE=1 SV=1	40	4.625	UP	2.21	0.0150641	0.133765	29.249	40	3	15	3	3	101	11.3	65.77	145328	470200		207.81	1
154	P30419	Glycylpeptide N-tetradecanoyltransferase 1 OS=Homo sapiens OX=9606 GN=NMT1 PE=1 SV=2	5	4.658	UP	2.22	0.0147057	0.13131	1.651	5	1	2	1	1	496	56.8	93.3	42293.2	232874	110.91	39.93	1
155	Q9Y5L0	Transportin-3 OS=Homo sapiens OX=9606 GN=TNPO3 PE=1 SV=3	7	4.701	UP	2.23	0.0142552	0.128746	14.849	7	3	6	3	3	923	104.1	120.73	111560	632397	126.59	85.79	1
156	Q9UBD6	Ammonium transporter Rh type C OS=Homo sapiens OX=9606 GN=RHCG PE=1 SV=1	12	4.757	UP	2.25	0.0121428	0.112903	8.731	12	2	3	2	2	479	53.1	75.67	49044.5	51410.6	86.8	120.81	1
157	O60547	GDP-mannose 4,6 dehydratase OS=Homo sapiens OX=9606 GN=GMDS PE=1 SV=1	8	4.854	UP	2.28	0.0127806	0.117106	3.428	8	2	4	2	2	372	41.9	148.18	29381	480302	196.92	160.38	1
158	P61018	Ras-related protein Rab-4B OS=Homo sapiens OX=9606 GN=RAB4B PE=1 SV=1	17	4.877	UP	2.29	0.0128771	0.117648	11.069	17	2	11	1	1	213	23.6	30.46	12392.6	60437.1		112.04	1
159	P01709	Immunoglobulin lambda variable 2-8 OS=Homo sapiens OX=9606 GN=IGLV2-8 PE=1 SV=2	18	5.017	UP	2.33	0.0114079	0.107658	12.388	18	3	28	1	1	118	12.4	148.11	14478.3	204019	170.65	145.17	1
160	P68431	Histone H3.1 OS=Homo sapiens OX=9606 GN=H3C1 PE=1 SV=2	66	5.052	UP	2.34	0.0111356	0.105404	102.333	66	11	187	1	1	136	15.4	147.21	1.04125e+06	2.56428e+06	126.94	156.9	1
161	Q12874	Splicing factor 3A subunit 3 OS=Homo sapiens OX=9606 GN=SF3A3 PE=1 SV=1	3	5.079	UP	2.34	0.0107452	0.102015	3.786	3	1	1	1	1	501	58.8	131.45	19847.1	135192	124.35	40.19	1
162	P60709	Actin, cytoplasmic 1 OS=Homo sapiens OX=9606 GN=ACTB PE=1 SV=1	98	5.215	UP	2.38	0.00996224	0.094867	1012.25	98	45	1872	2	2	375	41.7	147.66	174693	3.4111e+06	172.59	135.13	1	Met-loss+Acetyl [N-Term]
163	Q8WWX8	Sodium/myo-inositol cotransporter 2 OS=Homo sapiens OX=9606 GN=SLC5A11 PE=1 SV=1	2	5.285	UP	2.4	0.00950186	0.0910728	1.973	2	1	3	1	1	675	74	145.96	487889	2.11286e+06	148.6	101.48	1
164	O95861	3'(2'),5'-bisphosphate nucleotidase 1 OS=Homo sapiens OX=9606 GN=BPNT1 PE=1 SV=1	5	5.295	UP	2.4	0.00894612	0.0873009	9.107	5	1	2	1	1	308	33.4	82.76	25085.5	132829	45.32	63.16	1
165	P56282	DNA polymerase epsilon subunit 2 OS=Homo sapiens OX=9606 GN=POLE2 PE=1 SV=2	2	5.308	UP	2.41	0.00935707	0.0901941	1.553	2	1	3	1	1	527	59.5	130.84	108012	573361	91.74	102.43	1
166	Q9P2N2	Rho GTPase-activating protein 28 OS=Homo sapiens OX=9606 GN=ARHGAP28 PE=1 SV=3	2	5.502	UP	2.46	0.00823178	0.0813372	1.507	2	1	1	1	1	729	82	148.01	50999.5	280607	201.9	171.43	1
167	Q86XP0	Cytosolic phospholipase A2 delta OS=Homo sapiens OX=9606 GN=PLA2G4D PE=1 SV=2	5	5.518	UP	2.46	0.00706549	0.0711515	10.014	5	2	2	2	2	818	91.9	52.74	64198.3	83964.5	17.21	122.76	1
168	O60336	Mitogen-activated protein kinase-binding protein 1 OS=Homo sapiens OX=9606 GN=MAPKBP1 PE=1 SV=4	2	5.627	UP	2.49	0.00759313	0.075739	1.929	2	1	1	1	1	1514	163.7	130.74	87077.6	587040	117.51	134.15	1
169	Q86UQ4	ATP-binding cassette sub-family A member 13 OS=Homo sapiens OX=9606 GN=ABCA13 PE=2 SV=3	0	5.689	UP	2.51	0.00729279	0.0732066	4.141	0	2	6	2	2	5058	575.8	147.18	127895	679630	181.69	139.52	1
170	Q9NP55	BPI fold-containing family A member 1 OS=Homo sapiens OX=9606 GN=BPIFA1 PE=1 SV=1	63	5.755	UP	2.52	0.00699295	0.0708739	320.483	63	17	786	17	17	256	26.7	148.19	2.51667e+06	6.37381e+07	305.15	151.3	1
171	Q9BUN8	Derlin-1 OS=Homo sapiens OX=9606 GN=DERL1 PE=1 SV=1	4	5.981	UP	2.58	0.00696252	0.0707931	2.565	4	1	2	1	1	251	28.8	104.98	10447.5	48651.2	92.03	97.82	1
172	Q96GQ5	RUS family member 1 OS=Homo sapiens OX=9606 GN=RUSF1 PE=1 SV=2	10	5.988	UP	2.58	0.0060421	0.0634824	6.002	10	2	2	2	2	468	51	138.33	107461	820780	184.52	105.98	1
173	P20062	Transcobalamin-2 OS=Homo sapiens OX=9606 GN=TCN2 PE=1 SV=3	14	6.067	UP	2.6	0.00500924	0.0533417	11.813	14	3	8	3	3	427	47.5	147.58	4765.43	104247	136.93	105.65	1
174	Q13790	Apolipoprotein F OS=Homo sapiens OX=9606 GN=APOF PE=1 SV=2	16	6.078	UP	2.6	0.00816688	0.0809497	15.644	16	2	3	2	2	326	35.4	140.93	8400.24	14377	143.1	221.3	1
175	Q6EMK4	Vasorin OS=Homo sapiens OX=9606 GN=VASN PE=1 SV=1	11	6.08	UP	2.6	0.00483919	0.0517055	37.628	11	4	8	4	4	673	71.7	138.48	20324.5	129505	159.62	199.34	1
176	Q9H4I9	Essential MCU regulator, mitochondrial OS=Homo sapiens OX=9606 GN=SMDT1 PE=1 SV=1	16	6.165	UP	2.62	0.00442875	0.0481359	5.372	16	1	3	1	1	107	11.4	97.31	17522.5	108017		111.37	1
177	Q5JSP0	FYVE, RhoGEF and PH domain-containing protein 3 OS=Homo sapiens OX=9606 GN=FGD3 PE=1 SV=1	6	6.2	UP	2.63	0.00530643	0.0561271	8.783	6	2	2	2	2	725	79.4	111.53	69294.5	503736	121.25	54.5	1
178	Q9UGT4	Sushi domain-containing protein 2 OS=Homo sapiens OX=9606 GN=SUSD2 PE=1 SV=1	2	6.442	UP	2.69	0.00464311	0.0497791	3.948	2	1	1	1	1	822	90.2	89.37	10772	69394	41.76	69.91	1
179	Q13526	Peptidyl-prolyl cis-trans isomerase NIMA-interacting 1 OS=Homo sapiens OX=9606 GN=PIN1 PE=1 SV=1	12	6.481	UP	2.7	0.00358534	0.0397922	2.174	12	1	1	1	1	163	18.2	146.24	44128.1	79400.6	139.56	175.02	1
180	Q86V88	Magnesium-dependent phosphatase 1 OS=Homo sapiens OX=9606 GN=MDP1 PE=1 SV=1	10	6.523	UP	2.71	0.0038326	0.0420918	9.507	10	1	1	1	1	176	20.1	41.29	14146.9	92279.8		84.27	1
181	P14174	Macrophage migration inhibitory factor OS=Homo sapiens OX=9606 GN=MIF PE=1 SV=4	37	6.724	UP	2.75	0.00389337	0.0426108	12.952	37	3	16	3	3	115	12.5	147.64	30875.2	435656	160.75	162.08	1	Met-loss [N-Term]
182	Q9UJZ1	Stomatin-like protein 2, mitochondrial OS=Homo sapiens OX=9606 GN=STOML2 PE=1 SV=1	12	6.788	UP	2.76	0.00375393	0.041372	16.149	12	2	2	2	2	356	38.5	140.01	50710.8	341906	158.46	100.99	1
183	O75015	Low affinity immunoglobulin gamma Fc region receptor III-B OS=Homo sapiens OX=9606 GN=FCGR3B PE=1 SV=3	19	6.83	UP	2.77	0.00366318	0.0405135	43.347	19	5	21	2	2	233	26.2	144.95	238977	339254	137.25	216.83	1
184	Q15041	ADP-ribosylation factor-like protein 6-interacting protein 1 OS=Homo sapiens OX=9606 GN=ARL6IP1 PE=1 SV=2	14	6.948	UP	2.8	0.00342762	0.0383116	5.589	14	1	3	1	1	203	23.3	101.57	67041.6	276550	136.68	64.89	1
185	Q9GZS3	Superkiller complex protein 8 OS=Homo sapiens OX=9606 GN=SKIC8 PE=1 SV=1	7	7.076	UP	2.82	0.00319006	0.0361693	4.452	7	1	1	1	1	305	33.6	51.29	38175.4	270128	47.46	20.1	1
186	P61086	Ubiquitin-conjugating enzyme E2 K OS=Homo sapiens OX=9606 GN=UBE2K PE=1 SV=3	42	7.113	UP	2.83	0.0027669	0.0319461	14.615	42	4	4	4	4	200	22.4	110.2	45794.2	60078.8	99.14	125.87	1
187	A0A0C4DH69	Immunoglobulin kappa variable 1-9 OS=Homo sapiens OX=9606 GN=IGKV1-9 PE=3 SV=1	37	7.383	UP	2.88	0.00293149	0.0336002	31.994	37	4	66	0	2	117	12.7	143.79	19320.2	60187.5	116.64	165.39	1
188	Q9UHL4	Dipeptidyl peptidase 2 OS=Homo sapiens OX=9606 GN=DPP7 PE=1 SV=3	4	7.408	UP	2.89	0.00265865	0.0309228	8.7	4	1	1	1	1	492	54.3	109.58	38871.1	287962		84.06	1
189	Q9NZH8	Interleukin-36 gamma OS=Homo sapiens OX=9606 GN=IL36G PE=1 SV=1	11	7.652	UP	2.94	0.00233396	0.0274502	6.675	11	2	2	2	2	169	18.7	134.36	47591.2	440094	203.58	61.51	1
190	P02656	Apolipoprotein C-III OS=Homo sapiens OX=9606 GN=APOC3 PE=1 SV=1	39	7.711	UP	2.95	0.0022616	0.0266988	65.039	39	5	35	5	5	99	10.8	143.93	114390	1.26666e+06	133.61	195.45	1
191	A0A075B6S9	Probable non-functional immunoglobulinn kappa variable 1-37 OS=Homo sapiens OX=9606 GN=IGKV1-37 PE=1 SV=7	19	7.864	UP	2.98	0.00208809	0.0247431	6.269	19	2	11	1	1	117	12.7	143.83	31406.1	218686	156.88	100.19	1
192	Q9UGV2	Protein NDRG3 OS=Homo sapiens OX=9606 GN=NDRG3 PE=1 SV=2	4	8.112	UP	3.02	0.00149106	0.018007	4.078	4	1	1	1	1	375	41.4	129.1	9725.63	108664	134.03	113.99	1
193	P51809	Vesicle-associated membrane protein 7 OS=Homo sapiens OX=9606 GN=VAMP7 PE=1 SV=3	4	8.465	UP	3.08	0.00202292	0.0240613	2.719	4	1	2	1	1	220	24.9	97.65	5302.23	49746.2	145.05	143.9	1
194	P01834	Immunoglobulin kappa constant OS=Homo sapiens OX=9606 GN=IGKC PE=1 SV=2	97	8.762	UP	3.13	0.00133123	0.0162009	284.163	97	16	1480	16	16	107	11.8	147.83	6.9201e+06	1.96751e+08	182.65	102.71	1
195	P02766	Transthyretin OS=Homo sapiens OX=9606 GN=TTR PE=1 SV=1	73	8.829	UP	3.14	0.00128943	0.0157531	231.921	73	12	279	12	12	147	15.9	147.73	296873	1.01018e+07	192.33	189.01	1
196	Q2TAA2	Isoamyl acetate-hydrolyzing esterase 1 homolog OS=Homo sapiens OX=9606 GN=IAH1 PE=1 SV=1	5	8.862	UP	3.15	0.00123511	0.0151481	3.262	5	1	2	1	1	248	27.6	272.12	21270.6	146936	132.44	43	1
197	Q00888	Pregnancy-specific beta-1-glycoprotein 4 OS=Homo sapiens OX=9606 GN=PSG4 PE=2 SV=3	3	8.94	UP	3.16	0.00122233	0.0150499	1.478	3	1	1	1	1	419	47.1	148.14	5889.69	185912	172.52	174.01	1
198	P15170	Eukaryotic peptide chain release factor GTP-binding subunit ERF3A OS=Homo sapiens OX=9606 GN=GSPT1 PE=1 SV=1	8	9.047	UP	3.18	0.00106978	0.0133807	10.713	8	2	5	2	2	499	55.7	145.28	5362.65	147194	204.56	82.17	1
199	Q8N3P4	Vacuolar protein sorting-associated protein 8 homolog OS=Homo sapiens OX=9606 GN=VPS8 PE=1 SV=3	0	9.133	UP	3.19	0.00183693	0.0220152	1.445	0	1	1	1	1	1428	161.7	129.72	2250.11	20549.5		112.67	1
200	P12035	Keratin, type II cytoskeletal 3 OS=Homo sapiens OX=9606 GN=KRT3 PE=1 SV=3	16	9.142	UP	3.19	0.00111109	0.0138425	137.891	16	19	303	1	1	628	64.4	147.44	45045.7	688749	207.49	144.95	1
201	O60292	Signal-induced proliferation-associated 1-like protein 3 OS=Homo sapiens OX=9606 GN=SIPA1L3 PE=1 SV=3	1	9.281	UP	3.21	0.00104118	0.0131272	1.768	1	1	1	1	1	1781	194.5	147.94	66080.6	1.54043e+06	179.42	146.37	1
202	Q5TEC6	Histone H3-7 OS=Homo sapiens OX=9606 GN=H3-7 PE=1 SV=1	50	9.964	UP	3.32	0.000763507	0.00986301	35.172	50	7	160	2	2	136	15.4	148.16	32509.6	1.14928e+06	227.68	159.28	1
203	Q8IY31	Intraflagellar transport protein 20 homolog OS=Homo sapiens OX=9606 GN=IFT20 PE=1 SV=1	11	10.082	UP	3.33	0.000694142	0.00900384	5.074	11	1	1	1	1	132	15.3	41.1	8193.42	82605.6		49.75	1
204	P35030	Trypsin-3 OS=Homo sapiens OX=9606 GN=PRSS3 PE=1 SV=2	4	10.209	UP	3.35	0.000685494	0.00892841	7.838	4	1	6	1	1	304	32.5	147.32	27427.9	500238	151.96	79.81	1
205	P84243	Histone H3.3 OS=Homo sapiens OX=9606 GN=H3-3A PE=1 SV=2	60	10.326	UP	3.37	0.000651621	0.00852245	87.816	60	11	171	2	2	136	15.3	146.81	104309	816957	172.39	153.66	1
206	P24855	Deoxyribonuclease-1 OS=Homo sapiens OX=9606 GN=DNASE1 PE=1 SV=1	28	10.351	UP	3.37	0.000644679	0.00846679	23.939	28	4	6	4	4	282	31.4	147.17	64199.5	768190	128.43	95.16	1
207	Q5VYK3	Proteasome adapter and scaffold protein ECM29 OS=Homo sapiens OX=9606 GN=ECPAS PE=1 SV=2	1	10.426	UP	3.38	0.000477382	0.00643038	4.533	1	1	2	1	1	1845	204.2	133.99	16162.9	118421	156.97	37.13	1
208	Q07654	Trefoil factor 3 OS=Homo sapiens OX=9606 GN=TFF3 PE=1 SV=3	48	10.475	UP	3.39	0.000611267	0.00812959	19.987	48	4	17	4	4	80	8.6	145.86	90725.7	1.64104e+06	261.87	119.44	1
209	Q9Y3B8	Oligoribonuclease, mitochondrial OS=Homo sapiens OX=9606 GN=REXO2 PE=1 SV=3	8	10.567	UP	3.4	0.000587767	0.00785018	2.523	8	1	1	1	1	237	26.8	0	18243	192767			1
210	Q9UJ14	Glutathione hydrolase 7 OS=Homo sapiens OX=9606 GN=GGT7 PE=1 SV=2	1	10.68	UP	3.42	0.000567094	0.0076063	1.511	1	1	2	1	1	662	70.4	143.32	4033.11	88589	162.56	78.22	1
211	Q04323	UBX domain-containing protein 1 OS=Homo sapiens OX=9606 GN=UBXN1 PE=1 SV=2	6	10.856	UP	3.44	0.000444334	0.00606294	2.983	6	1	1	1	1	297	33.3	83.3	12675.3	137598	77.22	20.84	1	Met-loss+Acetyl [N-Term]
212	Q9P2P6	StAR-related lipid transfer protein 9 OS=Homo sapiens OX=9606 GN=STARD9 PE=1 SV=3	0	10.965	UP	3.45	0.000873868	0.0111969	1.814	0	1	1	1	1	4700	516	113.69	2243.94	24446.1	90.46	134.42	1
213	P09914	Interferon-induced protein with tetratricopeptide repeats 1 OS=Homo sapiens OX=9606 GN=IFIT1 PE=1 SV=2	16	11.2	UP	3.49	0.000472913	0.00639752	23.436	16	6	6	5	5	478	55.3	142.71	15648	71531.2	148.53	203.92	1
214	Q9H1P3	Oxysterol-binding protein-related protein 2 OS=Homo sapiens OX=9606 GN=OSBPL2 PE=1 SV=1	8	11.423	UP	3.51	0.000412267	0.00564985	4.238	8	2	14	2	2	480	55.2	148.02	85001.8	2.10411e+06	173.2	76.63	1
215	Q8TCD5	5'(3')-deoxyribonucleotidase, cytosolic type OS=Homo sapiens OX=9606 GN=NT5C PE=1 SV=2	9	11.624	UP	3.54	0.000300124	0.00418581	7.398	9	1	1	1	1	201	23.4	51.78	11523.5	133951	47.94	4.41	1
216	Q9H2M9	Rab3 GTPase-activating protein non-catalytic subunit OS=Homo sapiens OX=9606 GN=RAB3GAP2 PE=1 SV=1	2	12.012	UP	3.59	0.00024668	0.00350241	3.896	2	1	1	1	1	1393	155.9	120.15	10649.4	127921		83.51	1
217	P0C0L5	Complement C4-B OS=Homo sapiens OX=9606 GN=C4B PE=1 SV=2	72	12.269	UP	3.62	0.00029565	0.00414172	1438.68	72	121	1346	6	6	1744	192.6	146.99	478966	4.44914e+06	182.64	161.76	1
218	Q9BPX6	Calcium uptake protein 1, mitochondrial OS=Homo sapiens OX=9606 GN=MICU1 PE=1 SV=1	3	12.292	UP	3.62	0.00029304	0.00412349	6.436	3	1	3	1	1	476	54.3	416.26	40471.1	497456	135.95	30.31	1
219	O76015	Keratin, type I cuticular Ha8 OS=Homo sapiens OX=9606 GN=KRT38 PE=1 SV=3	4	12.58	UP	3.65	0.000262585	0.00371151	5.229	4	2	44	1	1	456	50.4	146.33	42214.6	289421	197.57	159.68	1
220	P57764	Gasdermin-D OS=Homo sapiens OX=9606 GN=GSDMD PE=1 SV=1	8	12.603	UP	3.66	0.000195643	0.00281583	6.214	8	2	2	2	2	484	52.8	80.58	9936.95	125235		71.07	1
221	P20290	Transcription factor BTF3 OS=Homo sapiens OX=9606 GN=BTF3 PE=1 SV=1	9	12.615	UP	3.66	0.000380347	0.00523517	2.771	9	1	1	1	1	206	22.2	145.24	3190.29	52624.6	168.51	51.49	1
222	Q9Y2H8	Zinc finger protein 510 OS=Homo sapiens OX=9606 GN=ZNF510 PE=2 SV=1	4	13.209	UP	3.72	0.000208009	0.00296671	2.032	4	1	1	1	1	683	79.1	97.4	34133.5	450886		88.44	1	Acetyl [N-Term]
223	P59665	Neutrophil defensin 1 OS=Homo sapiens OX=9606 GN=DEFA1 PE=1 SV=1	67	13.233	UP	3.73	0.000206261	0.00295516	50.636	67	8	207	2	8	94	10.2	148.22	295050	1.58024e+07	247.59	158.19	1
224	Q92504	Zinc transporter SLC39A7 OS=Homo sapiens OX=9606 GN=SLC39A7 PE=1 SV=2	6	13.703	UP	3.78	0.000174197	0.00251866	13.113	6	1	2	1	1	469	50.1	134.47	15407.7	252675	148.27	92.95	1
225	A0A0B4J2H0	Immunoglobulin heavy variable 1-69D OS=Homo sapiens OX=9606 GN=IGHV1-69D PE=1 SV=1	48	13.854	UP	3.79	0.000129447	0.00188896	21.365	48	3	19	1	1	117	12.7	148.08	3356.34	114982	162.81	55.33	1
226	Q5T7N2	LINE-1 type transposase domain-containing protein 1 OS=Homo sapiens OX=9606 GN=L1TD1 PE=1 SV=1	1	14.066	UP	3.81	0.000153335	0.00222724	1.574	1	1	12	1	1	865	98.8	147.58	152259	3.01385e+06	165.48	192.76	1
227	P02652	Apolipoprotein A-II OS=Homo sapiens OX=9606 GN=APOA2 PE=1 SV=1	69	16.094	UP	4.01	7.82773e-05	0.00115294	139.006	69	11	127	11	11	100	11.2	141.86	1.00396e+06	1.26409e+07	116.23	154.59	1
228	A0A0A0MS15	Immunoglobulin heavy variable 3-49 OS=Homo sapiens OX=9606 GN=IGHV3-49 PE=3 SV=1	51	16.261	UP	4.02	7.42651e-05	0.00109898	21.679	51	6	31	3	3	119	13	148.04	33545	1.20194e+06	215.29	106.9	1
229	Q9NY33	Dipeptidyl peptidase 3 OS=Homo sapiens OX=9606 GN=DPP3 PE=1 SV=2	4	16.5	UP	4.04	6.89242e-05	0.00102476	6.29	4	1	1	1	1	737	82.5	163.77	17776.1	293301	104.84		1
230	A8MVX0	Rho guanine nucleotide exchange factor 33 OS=Homo sapiens OX=9606 GN=ARHGEF33 PE=2 SV=2	3	16.591	UP	4.05	6.70056e-05	0.00100096	1.822	3	1	1	1	1	844	94.6	111.16	14766.7	244992		82.52	1
231	Q9Y2E5	Epididymis-specific alpha-mannosidase OS=Homo sapiens OX=9606 GN=MAN2B2 PE=1 SV=4	2	17.511	UP	4.13	5.57217e-05	0.000836356	3.386	2	1	1	1	1	1009	113.9	125.21	4646.57	81364.4		91.25	1
232	P51649	Succinate-semialdehyde dehydrogenase, mitochondrial OS=Homo sapiens OX=9606 GN=ALDH5A1 PE=1 SV=2	6	18.769	UP	4.23	2.63051e-05	0.000404457	1.432	6	1	1	1	1	535	57.2	53.38	5658.02	106198		50.23	1
233	Q71DI3	Histone H3.2 OS=Homo sapiens OX=9606 GN=H3C15 PE=1 SV=3	66	19.947	UP	4.32	2.54208e-05	0.000392776	137.688	66	12	194	2	2	136	15.4	145.95	121082	4.60203e+06	181.87	153.89	1
234	Q08AM6	Protein VAC14 homolog OS=Homo sapiens OX=9606 GN=VAC14 PE=1 SV=1	3	20.015	UP	4.32	2.49532e-05	0.000387451	9.076	3	1	1	1	1	782	87.9	0	16577.2	331797			1
